# Supplementary material for: Cow’s Milk Protein Allergy, a Systematic Review of Clinical Characteristics, Diagnosis, Management, and Economic Impact
Source: Diseases. 2026 Apr 17;14(4):146. doi: 10.3390/diseases14040146 (PMC13115248; doi:10.3390/diseases14040146)
Supplement: Supplementary file 1 [file diseases-14-00146-s001.zip]

Archive with 1 entries (1 files):
- diseases-4019971-supplementary.pdf
